# Supplementary material for: Beauveria bassiana associated with a novel biomimetic hydrogel to control Aedes albopictus through lure and kill ovitraps
Source: Pest Manag Sci. 2024 Oct 17;81(2):736–43. doi: 10.1002/ps.8476 (PMC11716357; doi:10.1002/ps.8476)
Supplement: Supplementary file 1 — Supporting Information Videos. [file PS-81-736-s001.zip]

Archive with 2 entries (2 files):
- trapped larvae 2.avi
- TRAPPED MOSQUITO LARVAE.avi
